# Supplementary material for: Hound: a novel tool for automated mapping of genotype to phenotype in bacterial genomes assembled de novo
Source: Brief Bioinform. 2024 Feb 21;25(2):bbae057. doi: 10.1093/bib/bbae057 (PMC10883467; doi:10.1093/bib/bbae057)
Supplement: ResFinder_bbae057 [file resfinder_bbae057.xlsx]

## Sheet: 56855_5165C1_assembly_denovo_HO
Resistance gene	Identity	Alignment Length/Gene Length	Coverage	Position in reference	Contig	Position in contig	Phenotype	Accession no.
sul2	100	766/816	93.8725	1..766	NODE_49_length_1440_cov_119.091394	675..1440	Sulphonamide resistance	AY034138
sul2	100	766/852	89.9061	1..766	NODE_49_length_1440_cov_119.091394	675..1440	Sulphonamide resistance	FJ197818
sul2	100	766/819	93.5287	1..766	NODE_49_length_1440_cov_119.091394	675..1440	Sulphonamide resistance	AJ514834
blaTEM-1B	100	861/861	100	1..861	MERGED_CONTIG_1	62505..63365	Beta-lactam resistance Alternate name; RblaTEM-1	AY458016
floR	98.19	1214/1215	99.9177	1..1214	NODE_39_length_3688_cov_103.511373	1023..2236	Phenicol resistance	AF118107
tet(A)	100	1200/1200	100	1..1200	NODE_38_length_3952_cov_36.293333	1576..2775	Tetracycline resistance	AJ517790
dfrA14	100	474/474	100	1..474	NODE_44_length_2297_cov_90.396313	1692..2165	Trimethoprim resistance	KF921535
sitABCD	99.62	3459/3459	99.7398	1..3459	NODE_32_length_15377_cov_42.472007	301..3750	Disinfectant resistance	AY598030
aph(3'')-Ib	99.01	811/804	100	1..804	NODE_45_length_2094_cov_35.459583	238..1048	Aminoglycoside resistance Alternate name; aph(3'')-Ib	AF321551
aph(6)-Id	100	831/831	100	1..831	NODE_45_length_2094_cov_35.459583	1054..1884	Aminoglycoside resistance Alternate name; aph(6)-Id	CP000971
Mutation	Nucleotide change	Amino acid change	Resistance	PMID	AA SEQUENCE USED AS QUERY
16S_rrsB r.303A>T	A -> T	RNA mutations	Unknown	-
16S_rrsB r.306A>T	A -> T	RNA mutations	Unknown	-
16S_rrsB r.326T>A	T -> A	RNA mutations	Unknown	-
16S_rrsB r.76G>A	G -> A	RNA mutations	Unknown	-
16S_rrsB r.80A>C	A -> C	RNA mutations	Unknown	-
16S_rrsB r.89T>G	T -> G	RNA mutations	Unknown	-
16S_rrsC r.231A>G	A -> G	RNA mutations	Unknown	-
16S_rrsC r.255A>T	A -> T	RNA mutations	Unknown	-
16S_rrsC r.258A>T	A -> T	RNA mutations	Unknown	-
16S_rrsC r.278T>A	T -> A	RNA mutations	Unknown	-
16S_rrsC r.79A>G	A -> G	RNA mutations	Unknown	-
16S_rrsC r.90T>C	T -> C	RNA mutations	Unknown	-
16S_rrsH r.1143A>G	A -> G	RNA mutations	Unknown	-
16S_rrsH r.1147C>G	C -> G	RNA mutations	Unknown	-
16S_rrsH r.1151C>T	C -> T	RNA mutations	Unknown	-
16S_rrsH r.1159_1160insA	ins -> A	RNA mutations	Unknown	-
16S_rrsH r.1162T>A	T -> A	RNA mutations	Unknown	-
16S_rrsH r.1164delG	del -> G	RNA mutations	Unknown	-
16S_rrsH r.1179T>C	T -> C	RNA mutations	Unknown	-
16S_rrsH r.1261T>C	T -> C	RNA mutations	Unknown	-
16S_rrsH r.221A>C	A -> C	RNA mutations	Unknown	-
16S_rrsH r.230T>G	T -> G	RNA mutations	Unknown	-
16S_rrsH r.391A>T	A -> T	RNA mutations	Unknown	-
16S_rrsH r.394A>T	A -> T	RNA mutations	Unknown	-
16S_rrsH r.414T>A	T -> A	RNA mutations	Unknown	-
16S_rrsH r.79G>A	G -> A	RNA mutations	Unknown	-
16S_rrsH r.80A>C	A -> C	RNA mutations	Unknown	-
16S_rrsH r.89T>G	T -> G	RNA mutations	Unknown	-
16S_rrsH r.90C>T	C -> T	RNA mutations	Unknown	-
16S_rrsH r.93T>C	T -> C	RNA mutations	Unknown	-
23S r.137T>A	T -> A	RNA mutations	Unknown	-
23S r.1404G>A	G -> A	RNA mutations	Unknown	-
23S r.1406delT	del -> T	RNA mutations	Unknown	-
23S r.1411C>T	C -> T	RNA mutations	Unknown	-
23S r.142A>T	A -> T	RNA mutations	Unknown	-
23S r.1444C>T	C -> T	RNA mutations	Unknown	-
23S r.1453G>A	G -> A	RNA mutations	Unknown	-
23S r.1462C>T	C -> T	RNA mutations	Unknown	-
23S r.1956G>A	G -> A	RNA mutations	Unknown	-
23S r.2444A>G	A -> G	RNA mutations	Unknown	-
23S r.3027C>T	C -> T	RNA mutations	Unknown	-
23S r.3029T>C	T -> C	RNA mutations	Unknown	-
23S r.3032A>G	A -> G	RNA mutations	Unknown	-
23S r.3035G>A	G -> A	RNA mutations	Unknown	-
23S r.356G>A	G -> A	RNA mutations	Unknown	-
23S r.776_777insA	ins -> A	RNA mutations	Unknown	-
23S r.778C>A	C -> A	RNA mutations	Unknown	-
23S r.779T>G	T -> G	RNA mutations	Unknown	-
23S r.780T>C	T -> C	RNA mutations	Unknown	-
23S r.782G>A	G -> A	RNA mutations	Unknown	-
23S r.783G>T	G -> T	RNA mutations	Unknown	-
23S r.784_785insT	ins -> T	RNA mutations	Unknown	-
ampC n.-18G>A	G -> A	Promoter mutations	Unknown	-
ampC n.-1C>T	C -> T	Promoter mutations	Unknown	-
gyrA p.D87N	GAC -> AAC	D -> N	Nalidixic acid,Nalidixic acid,Ciprofloxacin	12654733
gyrA p.S83L	TCG -> TTG	S -> L	Nalidixic acid,Ciprofloxacin	8891148
parC p.E62K	GAA -> AAA	E -> K	Unknown	-
parC p.S80I	AGC -> ATC	S -> I	Nalidixic acid,Ciprofloxacin	8851598
parE p.S458A	TCG -> GCG	S -> A	Nalidixic acid,Ciprofloxacin	28598203
pmrB p.D283G	GAC -> GGC	D -> G	Unknown	-
pmrB p.Y358N	TAC -> AAC	Y -> N	Unknown	-
Antimicrobial	Class	WGS-predicted phenotype	Match	Genetic background
amoxicillin	beta-lactam	Resistant	3	blaTEM-1B (blaTEM-1B_AY458016)
ampicillin	beta-lactam	Resistant	3	blaTEM-1B (blaTEM-1B_AY458016)
cephalothin	beta-lactam	Resistant	3	blaTEM-1B (blaTEM-1B_AY458016)
chloramphenicol	amphenicol	Resistant	1	floR (floR_AF118107)
ciprofloxacin	quinolone	Resistant	3	gyrA (p.S83L)
doxycycline	tetracycline	Resistant	3	tet(A) (tet(A)_AJ517790)
florfenicol	amphenicol	Resistant	1	floR (floR_AF118107)
hydrogen peroxide	peroxide	Resistant	2	sitABCD (sitABCD_AY598030)
nalidixic acid	quinolone	Resistant	3	gyrA (p.D87N), gyrA (p.S83L)
piperacillin	beta-lactam	Resistant	3	blaTEM-1B (blaTEM-1B_AY458016)
streptomycin	aminoglycoside	Resistant	3	aph(3'')-Ib (aph(3'')-Ib_AF321551), aph(6)-Id (aph(6)-Id_CP000971)
sulfamethoxazole	folate pathway antagonist	Resistant	1	sul2 (sul2_AY034138), sul2 (sul2_FJ197818), sul2 (sul2_AJ514834)
tetracycline	tetracycline	Resistant	3	tet(A) (tet(A)_AJ517790)
ticarcillin	beta-lactam	Resistant	3	blaTEM-1B (blaTEM-1B_AY458016)
trimethoprim	folate pathway antagonist	Resistant	3	dfrA14 (dfrA14_KF921535)

## Sheet: 56855_5165C1_assembly_vs_ETEC.f
Resistance gene	Identity	Alignment Length/Gene Length	Coverage	Position in reference	Contig	Position in contig	Phenotype	Accession no.
Mutation	Nucleotide change	Amino acid change	Resistance	PMID		NOTHING REPORTED
16S_rrsB r.80A>C	A -> C	RNA mutations	Unknown	-
16S_rrsB r.89T>G	T -> G	RNA mutations	Unknown	-
16S_rrsB r.93T>C	T -> C	RNA mutations	Unknown	-
16S_rrsC r.226A>G	A -> G	RNA mutations	Unknown	-
16S_rrsC r.250A>T	A -> T	RNA mutations	Unknown	-
16S_rrsC r.253A>T	A -> T	RNA mutations	Unknown	-
16S_rrsC r.273T>A	T -> A	RNA mutations	Unknown	-
16S_rrsC r.79A>G	A -> G	RNA mutations	Unknown	-
16S_rrsC r.80C>A	C -> A	RNA mutations	Unknown	-
16S_rrsC r.89G>T	G -> T	RNA mutations	Unknown	-
16S_rrsC r.90T>C	T -> C	RNA mutations	Unknown	-
16S_rrsC r.93C>T	C -> T	RNA mutations	Unknown	-
16S_rrsH r.1002A>G	A -> G	RNA mutations	Unknown	-
16S_rrsH r.1006C>G	C -> G	RNA mutations	Unknown	-
16S_rrsH r.1010C>T	C -> T	RNA mutations	Unknown	-
16S_rrsH r.1018_1019insA	ins -> A	RNA mutations	Unknown	-
16S_rrsH r.1021T>A	T -> A	RNA mutations	Unknown	-
16S_rrsH r.1023delG	del -> G	RNA mutations	Unknown	-
16S_rrsH r.1038T>C	T -> C	RNA mutations	Unknown	-
16S_rrsH r.1120T>C	T -> C	RNA mutations	Unknown	-
16S_rrsH r.80A>C	A -> C	RNA mutations	Unknown	-
16S_rrsH r.89T>G	T -> G	RNA mutations	Unknown	-
16S_rrsH r.93T>C	T -> C	RNA mutations	Unknown	-
23S r.1171G>A	G -> A	RNA mutations	Unknown	-
23S r.1173delT	del -> T	RNA mutations	Unknown	-
23S r.1178C>T	C -> T	RNA mutations	Unknown	-
23S r.1211C>T	C -> T	RNA mutations	Unknown	-
23S r.1220G>A	G -> A	RNA mutations	Unknown	-
23S r.1229C>T	C -> T	RNA mutations	Unknown	-
23S r.137T>A	T -> A	RNA mutations	Unknown	-
23S r.142A>T	A -> T	RNA mutations	Unknown	-
23S r.1723G>A	G -> A	RNA mutations	Unknown	-
23S r.2794C>T	C -> T	RNA mutations	Unknown	-
23S r.2796T>C	T -> C	RNA mutations	Unknown	-
23S r.2799A>G	A -> G	RNA mutations	Unknown	-
23S r.2802G>A	G -> A	RNA mutations	Unknown	-
23S r.2965C>N	C -> N	RNA mutations	Unknown	-
23S r.3005G>A	G -> A	RNA mutations	Unknown	-
23S r.316C>N	C -> N	RNA mutations	Unknown	-
23S r.356G>A	G -> A	RNA mutations	Unknown	-
23S r.4155T>C	T -> C	RNA mutations	Unknown	-
23S r.4156C>T	C -> T	RNA mutations	Unknown	-
23S r.4228A>N	A -> N	RNA mutations	Unknown	-
23S r.4372G>A	G -> A	RNA mutations	Unknown	-
23S r.5443C>N	C -> N	RNA mutations	Unknown	-
23S r.5444C>N	C -> N	RNA mutations	Unknown	-
23S r.5445T>N	T -> N	RNA mutations	Unknown	-
23S r.5446T>N	T -> N	RNA mutations	Unknown	-
23S r.5447T>N	T -> N	RNA mutations	Unknown	-
23S r.5448A>N	A -> N	RNA mutations	Unknown	-
23S r.5451G>A	G -> A	RNA mutations	Unknown	-
ampC n.-18G>A	G -> A	Promoter mutations	Unknown	-
ampC n.-1C>T	C -> T	Promoter mutations	Unknown	-
gyrA p.D87N	GAC -> AAC	D -> N	Nalidixic acid,Nalidixic acid,Ciprofloxacin	12654733
gyrA p.S83L	TCG -> TTG	S -> L	Nalidixic acid,Ciprofloxacin	8891148
parC p.E62K	GAA -> AAA	E -> K	Unknown	-
parC p.S80I	AGC -> ATC	S -> I	Nalidixic acid,Ciprofloxacin	8851598
parE p.S458A	TCG -> GCG	S -> A	Nalidixic acid,Ciprofloxacin	28598203
pmrB p.D283G	GAC -> GGC	D -> G	Unknown	-
pmrB p.Y358N	TAC -> AAC	Y -> N	Unknown	-
Antimicrobial	Class	WGS-predicted phenotype	Match	Genetic background
ciprofloxacin	quinolone	Resistant	3	gyrA (p.S83L)
nalidixic acid	quinolone	Resistant	3	gyrA (p.S83L), gyrA (p.D87N)

## Sheet: 56855_5165C1_assembly_vs_MG1655
Resistance gene	Identity	Alignment Length/Gene Length	Coverage	Position in reference	Contig	Position in contig	Phenotype	Accession no.
Mutation	Nucleotide change	Amino acid change	Resistance	PMID		NOTHING REPORTED
16S_rrsB r.250A>T	A -> T	RNA mutations	Unknown	-
16S_rrsB r.253A>T	A -> T	RNA mutations	Unknown	-
16S_rrsB r.273T>A	T -> A	RNA mutations	Unknown	-
16S_rrsB r.79G>N	G -> N	RNA mutations	Unknown	-
16S_rrsB r.80A>C	A -> C	RNA mutations	Unknown	-
16S_rrsB r.89T>G	T -> G	RNA mutations	Unknown	-
16S_rrsB r.90C>N	C -> N	RNA mutations	Unknown	-
16S_rrsB r.93T>N	T -> N	RNA mutations	Unknown	-
16S_rrsC r.226A>G	A -> G	RNA mutations	Unknown	-
16S_rrsC r.250A>T	A -> T	RNA mutations	Unknown	-
16S_rrsC r.253A>T	A -> T	RNA mutations	Unknown	-
16S_rrsC r.273T>A	T -> A	RNA mutations	Unknown	-
16S_rrsH r.1120T>C	T -> C	RNA mutations	Unknown	-
16S_rrsH r.80A>C	A -> C	RNA mutations	Unknown	-
16S_rrsH r.89T>G	T -> G	RNA mutations	Unknown	-
16S_rrsH r.93T>C	T -> C	RNA mutations	Unknown	-
23S r.137T>A	T -> A	RNA mutations	Unknown	-
23S r.142A>T	A -> T	RNA mutations	Unknown	-
23S r.1506T>C	T -> C	RNA mutations	Unknown	-
23S r.1507C>N	C -> N	RNA mutations	Unknown	-
23S r.1723G>A	G -> A	RNA mutations	Unknown	-
23S r.2211A>G	A -> G	RNA mutations	Unknown	-
23S r.2794C>T	C -> T	RNA mutations	Unknown	-
23S r.2796T>C	T -> C	RNA mutations	Unknown	-
23S r.2799A>G	A -> G	RNA mutations	Unknown	-
23S r.2802G>A	G -> A	RNA mutations	Unknown	-
23S r.3015C>N	C -> N	RNA mutations	Unknown	-
23S r.3055G>N	G -> N	RNA mutations	Unknown	-
23S r.316C>N	C -> N	RNA mutations	Unknown	-
23S r.3241_3242insA	ins -> A	RNA mutations	Unknown	-
23S r.3243C>A	C -> A	RNA mutations	Unknown	-
23S r.3244T>G	T -> G	RNA mutations	Unknown	-
23S r.3245T>C	T -> C	RNA mutations	Unknown	-
23S r.3247G>A	G -> A	RNA mutations	Unknown	-
23S r.3248G>T	G -> T	RNA mutations	Unknown	-
23S r.3249_3250insT	ins -> T	RNA mutations	Unknown	-
23S r.3333C>N	C -> N	RNA mutations	Unknown	-
23S r.356G>N	G -> N	RNA mutations	Unknown	-
23S r.3870G>A	G -> A	RNA mutations	Unknown	-
23S r.3872delT	del -> T	RNA mutations	Unknown	-
23S r.3877C>T	C -> T	RNA mutations	Unknown	-
23S r.3910C>T	C -> T	RNA mutations	Unknown	-
23S r.3919G>A	G -> A	RNA mutations	Unknown	-
23S r.3928C>T	C -> T	RNA mutations	Unknown	-
23S r.4205T>N	T -> N	RNA mutations	Unknown	-
23S r.4206C>N	C -> N	RNA mutations	Unknown	-
23S r.4428G>A	G -> A	RNA mutations	Unknown	-
23S r.4916A>G	A -> G	RNA mutations	Unknown	-
23S r.5491T>N	T -> N	RNA mutations	Unknown	-
23S r.5492C>N	C -> N	RNA mutations	Unknown	-
23S r.5493C>N	C -> N	RNA mutations	Unknown	-
23S r.5494C>N	C -> N	RNA mutations	Unknown	-
23S r.5495T>N	T -> N	RNA mutations	Unknown	-
23S r.5496G>N	G -> N	RNA mutations	Unknown	-
23S r.5497A>N	A -> N	RNA mutations	Unknown	-
23S r.5498C>N	C -> N	RNA mutations	Unknown	-
23S r.5499C>N	C -> N	RNA mutations	Unknown	-
23S r.5500C>N	C -> N	RNA mutations	Unknown	-
23S r.5501T>N	T -> N	RNA mutations	Unknown	-
23S r.5502T>N	T -> N	RNA mutations	Unknown	-
23S r.5503T>N	T -> N	RNA mutations	Unknown	-
23S r.5504A>N	A -> N	RNA mutations	Unknown	-
23S r.5505A>N	A -> N	RNA mutations	Unknown	-
23S r.5506G>N	G -> N	RNA mutations	Unknown	-
23S r.5507G>N	G -> N	RNA mutations	Unknown	-
23S r.5704A>G	A -> G	RNA mutations	Unknown	-
23S r.6287C>T	C -> T	RNA mutations	Unknown	-
23S r.6289T>C	T -> C	RNA mutations	Unknown	-
23S r.6292A>G	A -> G	RNA mutations	Unknown	-
23S r.6295G>A	G -> A	RNA mutations	Unknown	-
ampC n.-18G>A	G -> A	Promoter mutations	Unknown	-
ampC n.-1C>T	C -> T	Promoter mutations	Unknown	-
gyrA p.D87N	GAC -> AAC	D -> N	Nalidixic acid,Nalidixic acid,Ciprofloxacin	12654733
gyrA p.S83L	TCG -> TTG	S -> L	Nalidixic acid,Ciprofloxacin	8891148
parC p.E62K	GAA -> AAA	E -> K	Unknown	-
parC p.S80I	AGC -> ATC	S -> I	Nalidixic acid,Ciprofloxacin	8851598
parE p.S458A	TCG -> GCG	S -> A	Nalidixic acid,Ciprofloxacin	28598203
pmrB p.D283G	GAC -> GGC	D -> G	Unknown	-
pmrB p.Y358N	TAC -> AAC	Y -> N	Unknown	-
Antimicrobial	Class	WGS-predicted phenotype	Match	Genetic background
ciprofloxacin	quinolone	Resistant	3	gyrA (p.S83L)
nalidixic acid	quinolone	Resistant	3	gyrA (p.D87N), gyrA (p.S83L)

## Sheet: 56855_5165C1_assembly_vs_O157H7
Resistance gene	Identity	Alignment Length/Gene Length	Coverage	Position in reference	Contig	Position in contig	Phenotype	Accession no.
Mutation	Nucleotide change	Amino acid change	Resistance	PMID		NOTHING REPORTED
16S_rrsB r.1002G>A	G -> A	RNA mutations	Unknown	-
16S_rrsB r.1006G>C	G -> C	RNA mutations	Unknown	-
16S_rrsB r.1010T>C	T -> C	RNA mutations	Unknown	-
16S_rrsB r.1019delA	del -> A	RNA mutations	Unknown	-
16S_rrsB r.1022A>T	A -> T	RNA mutations	Unknown	-
16S_rrsB r.1023_1024insG	ins -> G	RNA mutations	Unknown	-
16S_rrsB r.1038C>T	C -> T	RNA mutations	Unknown	-
16S_rrsB r.80A>C	A -> C	RNA mutations	Unknown	-
16S_rrsB r.89T>G	T -> G	RNA mutations	Unknown	-
16S_rrsB r.93T>C	T -> C	RNA mutations	Unknown	-
16S_rrsC r.226A>G	A -> G	RNA mutations	Unknown	-
16S_rrsC r.250A>T	A -> T	RNA mutations	Unknown	-
16S_rrsC r.253A>T	A -> T	RNA mutations	Unknown	-
16S_rrsC r.273T>A	T -> A	RNA mutations	Unknown	-
16S_rrsC r.79A>G	A -> G	RNA mutations	Unknown	-
16S_rrsC r.80C>A	C -> A	RNA mutations	Unknown	-
16S_rrsC r.89G>T	G -> T	RNA mutations	Unknown	-
16S_rrsC r.90T>C	T -> C	RNA mutations	Unknown	-
16S_rrsC r.93C>T	C -> T	RNA mutations	Unknown	-
16S_rrsH r.1002A>G	A -> G	RNA mutations	Unknown	-
16S_rrsH r.1006C>G	C -> G	RNA mutations	Unknown	-
16S_rrsH r.1010C>T	C -> T	RNA mutations	Unknown	-
16S_rrsH r.1018_1019insA	ins -> A	RNA mutations	Unknown	-
16S_rrsH r.1021T>A	T -> A	RNA mutations	Unknown	-
16S_rrsH r.1023delG	del -> G	RNA mutations	Unknown	-
16S_rrsH r.1038T>C	T -> C	RNA mutations	Unknown	-
16S_rrsH r.1120T>C	T -> C	RNA mutations	Unknown	-
16S_rrsH r.79G>A	G -> A	RNA mutations	Unknown	-
16S_rrsH r.80A>C	A -> C	RNA mutations	Unknown	-
16S_rrsH r.89T>G	T -> G	RNA mutations	Unknown	-
16S_rrsH r.90C>T	C -> T	RNA mutations	Unknown	-
16S_rrsH r.93T>C	T -> C	RNA mutations	Unknown	-
23S r.137T>A	T -> A	RNA mutations	Unknown	-
23S r.142A>T	A -> T	RNA mutations	Unknown	-
23S r.1506T>C	T -> C	RNA mutations	Unknown	-
23S r.1507C>T	C -> T	RNA mutations	Unknown	-
23S r.1833C>N	C -> N	RNA mutations	Unknown	-
23S r.1873G>N	G -> N	RNA mutations	Unknown	-
23S r.3023T>C	T -> C	RNA mutations	Unknown	-
23S r.3024C>N	C -> N	RNA mutations	Unknown	-
23S r.3240G>A	G -> A	RNA mutations	Unknown	-
23S r.356G>N	G -> N	RNA mutations	Unknown	-
23S r.3728A>G	A -> G	RNA mutations	Unknown	-
23S r.4311C>T	C -> T	RNA mutations	Unknown	-
23S r.4313T>C	T -> C	RNA mutations	Unknown	-
23S r.4316A>G	A -> G	RNA mutations	Unknown	-
23S r.4319G>A	G -> A	RNA mutations	Unknown	-
23S r.4518A>G	A -> G	RNA mutations	Unknown	-
23S r.5101C>T	C -> T	RNA mutations	Unknown	-
23S r.5103T>C	T -> C	RNA mutations	Unknown	-
23S r.5106A>G	A -> G	RNA mutations	Unknown	-
23S r.5109G>A	G -> A	RNA mutations	Unknown	-
ampC n.-18G>A	G -> A	Promoter mutations	Unknown	-
ampC n.-1C>T	C -> T	Promoter mutations	Unknown	-
gyrA p.D87N	GAC -> AAC	D -> N	Nalidixic acid,Nalidixic acid,Ciprofloxacin	12654733
gyrA p.S83L	TCG -> TTG	S -> L	Nalidixic acid,Ciprofloxacin	8891148
parC p.E62K	GAA -> AAA	E -> K	Unknown	-
parC p.S80I	AGC -> ATC	S -> I	Nalidixic acid,Ciprofloxacin	8851598
parE p.S458A	TCG -> GCG	S -> A	Nalidixic acid,Ciprofloxacin	28598203
pmrB p.D283G	GAC -> GGC	D -> G	Unknown	-
pmrB p.Y358N	TAC -> AAC	Y -> N	Unknown	-
Antimicrobial	Class	WGS-predicted phenotype	Match	Genetic background
ciprofloxacin	quinolone	Resistant	3	gyrA (p.S83L)
nalidixic acid	quinolone	Resistant	3	gyrA (p.S83L), gyrA (p.D87N)
